# Supplementary material for: Chronic Intestinal Failure in Children: An International Multicenter Cross-Sectional Survey
Source: Nutrients. 2022 Apr 30;14(9):1889. doi: 10.3390/nu14091889 (PMC9103944; doi:10.3390/nu14091889)
Supplement: Supplementary file 1 [file nutrients-14-01889-s001.zip]

Archive with 1 entries (1 files):
- nutrients-1668035-supplementary.pdf
